# Supplementary material for: Large-Scale Gene Relocations following an Ancient Genome Triplication Associated with the Diversification of Core Eudicots
Source: PLoS One. 2016 May 19;11(5):e0155637. doi: 10.1371/journal.pone.0155637 (PMC4873151; doi:10.1371/journal.pone.0155637)
Supplement: S2 Table — (XLSX) [file pone.0155637.s004.xlsx]

## Sheet: Sheet1
GO ID	GO name	Enrichment of duplicate gene origins (fold, P-value)
		α WGD	β WGD	γ WGD	Tandem	Proximal	Transposed	Relocated γ
GO:0005975	carbohydrate metabolic process	0.782,0.996954	0.977,0.590029	1.242,0.188348	1.409,0.000597	0.761,0.892465	1.046,0.400059	0.983,0.597232
GO:0006355	regulation of transcription, DNA-dependent	1.169,0.000022	1.538,0.000000	2.062,0.000000	0.438,1.000000	0.712,0.998031	0.510,1.000000	1.012,0.398656
GO:0006412	translation	1.503,0.000001	1.357,0.024675	0.949,0.613236	0.236,1.000000	0.775,0.845334	0.676,0.980517	0.959,0.676150
GO:0006414	translational elongation	1.718,0.011089	1.034,0.551189	0.000,1.000000	0.755,0.798481	0.000,1.000000	1.623,0.158170	0.465,0.984815
GO:0006457	protein folding	1.086,0.229711	0.947,0.645087	1.417,0.121020	0.525,0.999738	0.331,0.998328	0.476,0.999289	1.516,0.000007
GO:0006468	protein phosphorylation	1.195,0.000210	1.217,0.012300	1.155,0.181866	0.969,0.670736	0.921,0.733826	0.431,1.000000	0.945,0.842772
GO:0006499	N-terminal protein myristoylation	1.234,0.002012	1.402,0.002659	2.012,0.000058	0.611,0.999909	0.639,0.975265	0.504,0.999968	0.922,0.840000
GO:0006508	proteolysis	0.891,0.904887	0.646,0.994988	0.552,0.978854	1.397,0.001471	0.959,0.606875	0.839,0.873934	1.186,0.027207
GO:0006511	ubiquitin-dependent protein catabolic process	1.427,0.000055	0.702,0.966228	0.592,0.942968	0.998,0.534431	1.208,0.261524	0.850,0.819607	0.764,0.988157
GO:0006612	protein targeting to membrane	1.148,0.065967	1.499,0.002038	2.198,0.000085	0.773,0.966269	0.577,0.976340	0.185,1.000000	0.991,0.556989
GO:0006810	transport	1.061,0.266374	1.371,0.012146	1.220,0.232571	0.589,0.999779	0.235,0.999975	0.619,0.996194	1.305,0.000971
GO:0006952	defense response	0.534,1.000000	0.834,0.894701	0.127,0.999998	2.243,0.000000	3.065,0.000000	1.520,0.000569	0.311,1.000000
GO:0007165	signal transduction	0.922,0.869063	1.101,0.228426	0.868,0.765189	1.159,0.072965	1.614,0.001782	1.039,0.403067	0.820,0.992703
GO:0008152	metabolic process	0.871,0.987330	1.048,0.334997	0.977,0.580470	1.353,0.000040	1.090,0.304497	0.625,0.999945	1.047,0.238954
GO:0009409	response to cold	1.233,0.007662	1.712,0.000020	1.677,0.012825	0.854,0.884256	0.311,0.999727	0.269,1.000000	0.860,0.936328
GO:0009414	response to water deprivation	1.231,0.012597	1.758,0.000024	1.304,0.178885	0.760,0.966808	0.426,0.995776	0.238,1.000000	0.952,0.701627
GO:0009611	response to wounding	1.383,0.000098	1.325,0.036876	1.467,0.074463	0.684,0.992652	0.916,0.666953	0.338,0.999996	0.857,0.928279
GO:0009651	response to salt stress	1.470,0.000000	1.137,0.152753	1.060,0.419499	0.448,1.000000	0.472,0.999213	0.434,1.000000	1.112,0.081361
GO:0009733	response to auxin stimulus	1.172,0.040371	1.841,0.000001	2.300,0.000028	0.780,0.960564	0.000,1.000000	0.124,1.000000	0.935,0.764540
GO:0009737	response to abscisic acid stimulus	1.349,0.000065	1.443,0.003029	1.033,0.486895	0.546,0.999967	0.562,0.985498	0.243,1.000000	1.113,0.123679
GO:0009793	embryo development ending in seed dormancy	1.090,0.188300	1.038,0.436554	0.652,0.927536	0.379,1.000000	0.399,0.997849	0.671,0.984554	1.592,0.000000
GO:0010200	response to chitin	1.319,0.000264	1.705,0.000011	2.032,0.000250	0.709,0.993448	0.401,0.998876	0.165,1.000000	0.826,0.975317
GO:0010363	regulation of plant-type hypersensitive response	1.148,0.065967	1.499,0.002038	2.120,0.000205	0.794,0.951178	0.577,0.976340	0.185,1.000000	0.991,0.556989
GO:0042742	defense response to bacterium	1.080,0.227413	1.383,0.018611	0.967,0.588531	0.769,0.960885	1.077,0.421517	0.276,1.000000	1.184,0.046963
GO:0045893	positive regulation of transcription, DNA-dependent	1.082,0.202885	1.059,0.380134	1.300,0.163713	0.460,0.999998	0.437,0.996861	0.300,1.000000	1.584,0.000000
GO:0046686	response to cadmium ion	1.481,0.000000	1.386,0.007113	1.190,0.256501	0.506,0.999996	0.378,0.999473	0.311,1.000000	1.002,0.511606
GO:0050832	defense response to fungus	1.028,0.416047	1.399,0.019045	1.533,0.060180	0.890,0.795081	0.939,0.630342	0.526,0.998337	0.984,0.582499
GO:0055085	transmembrane transport	1.057,0.249615	1.117,0.211293	0.939,0.640325	1.012,0.479826	0.451,0.999015	0.628,0.998439	1.163,0.029105
GO:0055114	oxidation-reduction process	0.679,1.000000	0.919,0.840421	0.731,0.976501	1.793,0.000000	1.407,0.001971	0.961,0.684847	0.874,0.992742
